# Supplementary material for: Non-additive QTL mapping of lactation traits in 124,000 cattle reveals novel recessive loci
Source: Genet Sel Evol. 2022 Jan 24;54:5. doi: 10.1186/s12711-021-00694-3 (PMC8785530; doi:10.1186/s12711-021-00694-3)
Supplement: Supplementary file 1 — Additional file 1: Table S1. Association statistics for most significant variants. Table including association statistics for the most highly associated variant for each QTL identified through GWAS. Table S2. Association statistics for growth and developmental traits. Table including association statistics for five candidate causal mutations in the DOCK8, IL4R, KIAA0556, LRCH4, and RBM34 genes for growth and developmental traits [12]. [file 12711_2021_694_MOESM1_ESM.xlsx]

## Sheet: Table_S1
Table S1 | Association statistics for most significant variants
TRAIT	CHR	BP	REF	ALT	HF_FREQ	J_FREQ	ALL_FREQ	BETA_A	BETA_D	P_A	P_D	K	DR2	Candidate gene	Implicated SNP	R2	Citation
Milk	2	107060877	A	G	0.043	0.001	0.026	-439.42	430.385	2.08137e-34	8.63209e-33	0.979438	1	PLCD4	chr2_106591301	0.95	[1]
Milk	5	77158753	A	G	0.962	1	0.976	-379.285	370.495	1.1547e-24	6.20231e-24	0.976825	1	FGD4	chr5_77262490	0.99	[1]
Milk	12	12198810	G	A	0.01	0.114	0.05	-78.2095	84.1634	1.81703e-08	1.76069e-09	1.07613	1	MTRF1	chr12_11433090	0.89	[1]
Milk	14	625917	A	G	0.436	0.715	0.554	-159.983	-19.9122	0	8.34511e-16	-0.124464	1	DGAT1	chr14_611019	0.9	[2]
Milk	25	27868969	C	T	0.003	0.043	0.017	-320.777	311.124	2.90791e-10	8.52238e-10	0.969908	0.97	IL4R/KIAA0556/ITGAL	chr25_24904939/chr25_25161613/chr25_26689392	0.62/0.74/0.70
Milk	25	36511676	C	T	0.027	0	0.026	-204.146	135.699	5.43348e-12	3.17703e-06	0.664718	1	LRCH4	chr25_35975573	0.79
Milk	28	2016666	G	A	0.058	0.001	0.034	-457.273	484.492	2.5375e-52	6.69939e-57	1.05953	0.99	GALNT2	chr28_2281801	0.95	[1]
Milk	28	6354304	G	A	0.044	0.001	0.041	-109.107	112.756	1.93286e-10	4.08283e-11	1.03344	1	RBM34	chr28_7922207	0.89
Milk	29	43811842	C	T	0.07	0.001	0.042	-278.27	246.407	2.5318e-64	1.46026e-49	0.885494	0.98	DPF2/MUS81	chr29_43546966	0.89	[1]
Fat	2	106391925	G	C	0.043	0.001	0.025	-20.5141	20.1792	1.98269e-28	1.1264e-27	0.983672	1	PLCD4	chr2_106591301	0.99	[1]
Fat	4	2276433	ACTGGCGTGAAATGGTATTTCATTGTGGTTTTGATTTGCATTT	A	0.979	0.993	0.983	6.1323	-6.3483	8.2508e-08	1.43664e-07	1.03523	0.82
Fat	4	22816162	GC	G	0.004	0.11	0.047	-2.60923	3.4484	8.1288e-05	1.2483e-07	1.32161	0.96
Fat	5	77121534	A	G	0.038	0	0.024	16.296	16.02	6.02559e-21	3.61981e-20	0.983063	1	FGD4	chr5_77262490	0.99	[1]
Fat	5	93516319	A	G	0.549	0.029	0.343	-1.90344	1.18666	4.34387e-27	1.97196e-15	0.623429	1	MGST1	chr5_93516066	0.9	[3]
Fat	8	45880948	C	T	0.013	0.061	0.032	-5.81896	5.30571	1.35097e-08	3.59337e-07	0.911796	0.98	DOCK8	chr8_44119667	0.85
Fat	12	11075351	A	C	0.002	0.116	0.047	-4.5892	5.18961	1.61881e-11	4.73836e-14	1.13083	0.98	MTRF1	chr12_11433090	0.96	[1]
Fat	14	609870	T	C	0.439	0.774	0.579	-6.09032	1.91471	0	6.72115e-48	0.314385	1	DGAT1	chr14_611019	0.99	[2]
Fat	25	25921991	AT	A	0.001	0.042	0.016	-17.6836	17.0888	2.86221e-14	4.7378e-13	0.966365	0.97	IL4R/KIAA0556/ITGAL	chr25_24904939/chr25_25161613/chr25_26689392	0.74/0.89/0.76
Fat	28	2388650	C	G	0.058	0.001	0.033	-19.6771	20.0795	8.95497e-38	9.086e-39	1.02045	0.96	GALNT2	chr28_2281801	0.98	[1]
Fat	28	6291641	T	C	0.044	0.001	0.041	-5.17511	5.68066	5.49969e-12	1.67657e-13	1.09769	1	RBM34	chr28_7922207	0.89
Fat	29	43726941	C	T	0.067	0.001	0.04	-10.9176	10.8815	7.86504e-42	1.45433e-37	0.996697	0.99	DPF2/MUS81	chr29_43546966	0.93	[1]
Prot	2	106636698	A	G	0.043	0.001	0.025	-17.202	17.1608	4.96495e-32	8.47124e-32	0.997604	1	PLCD4	chr2_106591301	0.99	[1]
Prot	5	77121534	A	G	0.038	0	0.024	-14.5758	14.4947	2.4189e-27	6.60844e-27	0.99444	1	FGD4	chr5_77262490	0.99	[1]
Prot	8	45878531	A	C	0.013	0.061	0.032	-4.74161	4.10961	3.93854e-10	9.52109e-08	0.866712	0.98	DOCK8	chr8_44119667	0.85
Prot	12	11433090	G	A	0.002	0.114	0.046	-3.72226	4.08552	1.92955e-12	1.12344e-13	1.09759	1	MTRF1	chr12_11433090	1	[1]
Prot	14	23298062	A	G	0.186	0.979	0.529	-1.2144	0.613201	1.09341e-18	1.23376e-08	0.504943	1	PLAG1	chr14_23338890	0.98	[4]
Prot	25	27868969	C	T	0.003	0.043	0.017	-13.8057	13.6292	7.37323e-14	2.10273e-13	0.987213	0.97	IL4R/KIAA0556/ITGAL	chr25_24904939/chr25_25161613/chr25_26689392	0.62/0.74/0.70
Prot	25	41102307	G	A	0.027	0	0.026	-6.7329	5.57496	1.39779e-11	3.91978e-08	0.828017	0.99	LRCH4	chr25_35975573	0.53
Prot	27	15491451	C	T	0.046	0.001	0.027	-5.00775	4.59495	1.14187e-07	1.30336e-06	0.917568	1	SLC25A4	chr27_15491451	1
Prot	28	2281801	G	A	0.057	0.001	0.033	-19.5455	20.5007	8.44742e-57	8.56236e-62	1.04887	1	GALNT2	chr28_2281801	1	[1]
Prot	28	6223350	G	A	0.044	0.001	0.041	-3.74762	4.08371	1.56223e-09	7.39305e-11	1.08968	1	RBM34	chr28_7922207	0.89
Prot	29	43458522	C	A	0.068	0.001	0.041	-9.15608	8.9148	5.31324e-48	3.87739e-47	0.973648	0.99	DPF2/MUS81	chr29_43546966	0.93	[1]
FatPer	2	120412457	G	A	0.004	0.014	0.007	-0.416469	0.331667	1.11288e-10	2.85877e-07	0.796378	1
FatPer	5	75320761	A	G	0.484	0.387	0.439	-0.0405589	-0.0191194	3.36351e-65	6.95228e-26	-0.471398	1	CSF2RB	chr5_75275957	0.99	[5]
FatPer	5	93518267	T	G	0.566	0.073	0.371	-0.094999	0.0307223	4.72318e-231	1.4276e-46	0.323396	1	MGST1	chr5_93516066	0.84	[3]
FatPer	11	70156211	C	A	0.007	0	0.004	-0.270509	0.263525	9.13441e-08	2.19286e-07	0.974183	0.99
FatPer	14	627417	C	T	0.436	0.715	0.554	-0.396265	0.0352568	0	1.55379e-73	0.0889728	1	DGAT1	chr14_611019	0.9
FatPer	20	31888449	A	T	0.072	0.019	0.05	-0.0866804	-0.0517021	6.34598e-19	1.22345e-07	-0.596469	1	GHR	chr20_31888449	1	[6]
FatPer	27	36522002	TG	T	0.291	0.573	0.414	-0.109858	0.0254664	0	1.12777e-38	0.231811	0.99	GPAT4	chr27_36466414	0.98	[7]
ProtPer	5	75294596	A	G	0.484	0.387	0.439	-0.0323873	-0.013312	1.37028e-194	6.02019e-56	-0.411026	1	CSF2RB	chr5_75275957	0.99	[5]
ProtPer	5	93519053	C	G	0.566	0.073	0.37	-0.0213405	0.00570891	9.25053e-61	2.0472e-08	0.267515	1	MGST1	chr5_93516066	0.84	[3]
ProtPer	6	80972201	G	A	0.994	1	0.996	0.0325317	-0.0652948	0.000785153	8.91548e-09	-2.00712	0.94
ProtPer	6	84112451	C	A	0.221	0.743	0.441	0.0372031	-0.0110669	1.00537e-129	1.0598e-29	-0.297473	1	CSN1S1	chr6_85427427	0.53	[8]
ProtPer	12	68763031	T	TG	0.345	0.753	0.52	0.0188128	0.00599732	2.94569e-53	6.82518e-11	0.318789	0.99
ProtPer	14	543043	C	T	0.434	0.577	0.491	0.0774715	0.00526605	0	9.53699e-10	0.0679741	1	DGAT1	chr14_611019	0.68	[2]
ProtPer	20	31888449	A	T	0.072	0.019	0.05	-0.0572112	-0.0344707	2.3551e-36	5.60837e-13	-0.602517	1	GHR	chr20_31888449	1	[6]
ProtPer	29	9486040	G	A	0.307	0.213	0.259	0.0175679	-0.00628692	8.08445e-52	2.07254e-08	-0.357864	1	PICALM	chr29_9502594	0.99	[9]
HF - Holstein-Friesian, J - Jersey
A - genotypic additive, D - genotypic dominance, K - dominance coefficient, DR2 - Dosage r-squared
References:
[1] Reynolds EGM et al. Nat Genet. 2021.
[2] Grisart B et al. Genome Res. 2002.
[3] Littlejohn MD et al. Sci Rep. 2016.
[4] Karim L et al. Nat Genet. 2011.
[5] Lopdell TJ et al. Genet Sel Evol. 2019.
[6] Blott S et al. Genetics. 2003.
[7] Littlejohn MD et al. PLoS One. 2014.
[8] Caroli AM et al. J Dairy Sci. 2009.
[9] Lopdell TJ et al. BMC Genomics. 2017.

## Sheet: Table_S2
Table S2 | Association statistics for growth and developmental traits
Phenotype	QTL	Chr8_44Mbp	Chr25_24-26Mbp		Chr25_35Mbp	Chr28_7Mbp
	Position	g.8.44119667T>A	g.25.24904939C>T	g.25.25161613G>A	g.35975573C>T	g.28.7922207G>A
	Candidate Gene	DOCK8	IL4R	KIAA0556	LRCH4	RBM34
Bodyweight	A ± SD	-12.262 ± 2.671	-9.309 ± 4.677	-24.211 ± 5.640	-18.669 ± 3.016	-1.812 ± 1.916
	P	4.41e-06	0.047	1.76e-05	6e-10	0.344
	D ± SD	10.861 ± 2.726	10.182 ± 4.703	24.847 ± 5.693	12.903 ± 3.019	1.692 ± 1.892
	P	6.75e-05	0.03	1.27e-05	1.93e-05	0.371
Stature	A ± SD	-0.874 ± 0.204	-0.490 ± 0.371	-1.100 ± 0.474	-0.831 ± 0.240	-0.125 ± 0.149
	P	1.85e-05	0.186	0.02	0.000537	0.401
	D ± SD	0.754 ± 0.202	0.471 ± 0.377	1.074 ± 0.478	0.593 ± 0.246	0.089 ± 0.149
	P	0.000187	0.212	0.025	0.016	0.551
Body condition score	A ± SD	-0.042 ± 0.019	-0.076 ± 0.003	-0.206 ± 0.041	-0.038 ± 0.021	-0.003 ± 0.014
	P	0.029	0.024	5.18e-07	0.065	0.835
	D ± SD	0.037 ± 0.019	0.084 ± 0.034	0.211 ± 0.042	0.034 ± 0.021	-0.019 ± 0.014
	P	0.057	0.013	4.049e-07	0.102	0.178
A - genotypic additive effect, D - genotypic dominance effect
ITGAL and SLC25A4 mutations were not examined in Reynolds et al. (2021)
